# Supplementary material for: Homologous recombination-mediated targeted integration in monkey embryos using TALE nucleases
Source: BMC Biotechnol. 2019 Jan 15;19:7. doi: 10.1186/s12896-018-0494-2 (PMC6334428; doi:10.1186/s12896-018-0494-2)
Supplement: Supplementary file 2 — Table S1. List of putative off-target sites. The top 7 potential off-target sites (OTS1-OTS7) were selected for analysis. (XLSX 15 kb) [file 12896_2018_494_MOESM2_ESM.xlsx]

## Sheet: Sheet1
Additional file 2. Table S1. Putative off-target sites
Primer	Lucous	TAL1	TAL2	TAL1 Target	TAL2 Target	TAL1 Score	TAL2 Score	Spacer Length	Average Score
OT-F/R	CM000290.1 + 30739068	RVD1	RVD2	T CCTTCTCCAGCTTCAC	T CCCCAGAGCCCTGCAC	3.79	4.67	16	4.23
OTS1	CM000303.1 + 78142458	RVD2	RVD1	T CCCCAACACCCAACCC	T CCATCTCCAGCTTCCA	11.36	10.16	23	10.76
OTS2	CM000302.1 + 22588691	RVD2	RVD1	T CCACGGACCCCTGTAC	T CCTTCTCCCACATCAC	14.82	8.04	24	11.43
OTS3	CM000296.1 + 27350664	RVD2	RVD1	T CCCCAGAACCCTAGGG	T CCTCCTCCAACTTCCC	15.66	8.04	30	11.85
OTS4	CM000301.1 + 12381112	RVD1	RVD2	T CTTTATCCAGCTTCTC	T CCCCCCAACCCCCCAC	12.88	11.03	30	11.955
OTS5	CM000308.1 + 131918854	RVD2	RVD1	T ACCCTACCACCTACAC	T CCATCCCCAGCTTCAC	16.33	7.8	22	12.065
OTS6	CM000295.1 + 74374127	RVD1	RVD2	T CCTCCTCCAGCTTCCC	T AACCAGAGACCTGAAA	7.84	16.3	30	12.07
OTS7	CM000293.1 + 168223923	RVD1	RVD2	T CCCTCCCCAAGTTCAC	T CCCAAAGGCCCTACCC	11.54	12.95	19	12.245
	CM000308.1 + 168580922	RVD1	RVD2	T CCCTATCCCACTCCAC	T CCCCCAAACCCACCCC	12.37	12.21	24	12.29
	CM000297.1 + 122477620	RVD1	RVD2	T CCTTCTCCACCTTCCA	T CACCACACCCAGCCAC	9.21	15.49	30	12.35
	CM000290.1 + 112738776	RVD2	RVD1	T CCCCCCACCCCACCCC	T CCTACTCCATGTTCAC	13.93	11.37	27	12.65
	CM000295.1 + 122173759	RVD2	RVD1	T CCTCAAAGCCCAGCAG	T CCTTCACCCACTCCCC	13.66	12.08	25	12.87
	CM000308.1 + 115967895	RVD1	RVD2	T TCTTCTCCAACTTCTC	T CCTCACAACCCTACTA	10.75	15.22	30	12.985
	CM000304.1 + 38711508	RVD2	RVD1	T CCTCCAAAACCAGCAC	T CCCTCACCAAGTTCAC	14.69	11.54	18	13.115
	CM000293.1 + 162907555	RVD2	RVD1	T CCAAAGAGACCTGCAG	T CCTACTCCATCTTCAT	15.18	11.08	24	13.13
	CM000308.1 + 47257883	RVD2	RVD1	T CCACAGCCTACTACAC	T GCTTCTCCACCTTCCC	15.86	10.42	29	13.14
	CM000299.1 + 74466429	RVD1	RVD2	T CCCTCTCCACCTTCCT	T CCCACCAGCCCTTCCC	12.14	14.17	16	13.155
	CM000294.1 + 114343950	RVD2	RVD1	T CCCCAATGCCAAGAAC	T CCTTCATCAACTTCCC	15.04	11.28	16	13.16
	CM000293.1 + 91015661	RVD1	RVD2	T CCTTCACAAGCCTCAA	T CCCCACCCCCCCCCCC	12.45	13.93	26	13.19
	CM000288.1 + 137442720	RVD2	RVD1	T CCCCAAACACCAACAG	T CCTTCTATCCCTTCAC	13.99	12.46	17	13.225
	CM000305.1 + 53944584	RVD2	RVD1	T CCCCAAATCCCTCCCG	T CCCTCCCCAGCTTTCC	13.55	13.09	27	13.32
	CM000295.1 + 116520794	RVD2	RVD1	T CCCCAAGGAGCTGCAC	T CCTCCTCCAGCTTTTC	14.25	12.56	21	13.405
	CM000289.1 + 21026716	RVD2	RVD1	T CCCCAGAACTATAAAT	T CCATCTACAACTTCAA	16.21	10.65	26	13.43
	CM000296.1 + 19678119	RVD1	RVD2	T CCTTCTCCAGAACCCC	T CCCAAAGGCCCTTCCC	12.17	14.79	15	13.48
	CM000296.1 + 50024019	RVD1	RVD2	T CTTTCTCCCCCTTCCC	T CCCCATCTCCCATCAC	12.17	14.84	18	13.505
	CM000294.1 + 120285472	RVD2	RVD1	T CTCCAAAGCCCCAAAA	T CCTTTCCCACCATCAC	14.97	12.1	19	13.535
	CM000289.1 + 125470328	RVD2	RVD1	T CCCCAAGGACCATCAC	T ACTTCTCCCACTCCCC	14.76	12.4	26	13.58
	CM000290.1 + 165521831	RVD2	RVD1	T CCCCAGCCCCCTGACA	T GGTTCTCCAGCCTCAC	14.46	12.87	17	13.665
	CM000307.1 + 140761544	RVD1	RVD2	T CCTTCCCCAGCCTCCT	T CCCCAGAGGCCTAAAG	13.09	14.27	26	13.68
	CM000293.1 + 11052980	RVD2	RVD1	T CCCCAGGGCCCTGCTT	T CTTTCAACACCTTCAC	14.95	12.42	29	13.685
	CM000296.1 + 61679070	RVD2	RVD1	T CCCCCCCGCCTTGCAA	T CCTTTTCCAGTTTCCC	15.38	12.32	17	13.85
	CM000305.1 + 55313961	RVD2	RVD1	T CCACAGAGAAGTGCAC	T CCTTCTCACACATCAA	15.18	12.69	25	13.935
	CM000290.1 + 67803822	RVD2	RVD1	T CCCCATTCCCAAGCAC	T CCATTTTCAGCTTCAC	15.62	12.29	16	13.955
	CM000301.1 + 80424475	RVD1	RVD2	T CAGTCTCCACCTCCAC	T CCATAGAGTCCTGAAC	12.18	15.81	24	13.995
