# Supplementary material for: Homologous recombination-mediated targeted integration in monkey embryos using TALE nucleases
Source: BMC Biotechnol. 2019 Jan 15;19:7. doi: 10.1186/s12896-018-0494-2 (PMC6334428; doi:10.1186/s12896-018-0494-2)
Supplement: Supplementary file 6 — Table S2. Primers used for off-target analysis. (XLSX 13 kb) [file 12896_2018_494_MOESM6_ESM.xlsx]

## Sheet: Sheet1
Additional file6. Table S2. Primers for on-target/off-target detection
Primer	Sequence (5' to 3')	Amplicon(bp)
OT1-F	ATTTCCTGGGTGAGACGA	368
OT1-R	GAGGTGCAGAGGGCATAG
OT2-F	GCCACCCAACCTCTGAAT	441
OT2-R	AGACTCCCTGCTGTCCTT
OT3-F	TTTGGCTCAAGGATGTGG	361
OT3-R	GAAGGGCAGAAAGGAACT
OT4-F	CCTAGAAGGGAACCCAAGA	610
OT4-R	CCGGACCTCGAAGGACAT
OT5-F	TCCACTATTGGGACTGCT	588
OT5-R	CACCTCCTCTTCTCCTCTTA
OT6-F	CCTTTGTCTATGTGGCAGTA	521
OT6-R	GTGTTTGCAGGTAAATTGTT
OT7-F	AGCCTCTTGTATGTCACCC	519
OT7-R	CATCTTAGTCATCCACCACC
